# Supplementary material for: ﻿Reinstatement of Struthanthusvenetus (Loranthaceae): an endemic species of central Mexico
Source: PhytoKeys. 2024 Nov 14;249:75–94. doi: 10.3897/phytokeys.249.127215 (PMC11582608; doi:10.3897/phytokeys.249.127215)
Supplement: XML Treatment for Struthanthus venetus [file phytokeys.249.127215-treatment1.xml]

<!DOCTYPE tp:taxon-treatment
  PUBLIC "-//TaxonX//DTD Taxonomic Treatment Publishing DTD v0 20100105//EN" "tax-treatment-NSO.dtd">
<tp:taxon-treatment xmlns:tp="http://www.plazi.org/taxpub"><tp:treatment-meta><kwd-group><label>Taxon classification</label><kwd>
                <named-content content-type="kingdom">Plantae</named-content>
              </kwd><kwd>
                <named-content content-type="order">Santalales</named-content>
              </kwd><kwd>
                <named-content content-type="family">Loranthaceae</named-content>
              </kwd></kwd-group><mixed-citation publication-type="journal"><person-group><name><surname>Maldonado-Borja</surname><given-names>Maria Guadalupe</given-names></name><name><surname>Miguel-Vázquez</surname><given-names>Mónica Isabel</given-names></name><name><surname>Espejo-Serna</surname><given-names>Adolfo</given-names></name><name><surname>Cerros-Tlatilpa</surname><given-names>Rosa</given-names></name></person-group><article-title>﻿Reinstatement of <italic><tp:taxon-name><tp:taxon-name-part taxon-name-part-type="genus" reg="Struthanthus">Struthanthus</tp:taxon-name-part><tp:taxon-name-part taxon-name-part-type="species" reg="venetus">venetus</tp:taxon-name-part></tp:taxon-name></italic> (<tp:taxon-name><tp:taxon-name-part taxon-name-part-type="family">Loranthaceae</tp:taxon-name-part></tp:taxon-name>): an endemic species of central Mexico</article-title><source>PhytoKeys</source><day>14</day><month>11</month><year>2024</year><volume>249</volume><fpage>75</fpage><lpage>94</lpage><pub-id pub-id-type="doi">10.3897/phytokeys.249.127215</pub-id></mixed-citation></tp:treatment-meta><tp:nomenclature><label>﻿</label><tp:taxon-name>
              <object-id xmlns:xlink="http://www.w3.org/1999/xlink" content-type="arpha" xlink:type="simple">990BEB8B-D65A-51D9-A5DE-65E8185023F1</object-id>
              <tp:taxon-name-part taxon-name-part-type="genus" reg="Struthanthus">Struthanthus</tp:taxon-name-part>
              <tp:taxon-name-part taxon-name-part-type="species" reg="venetus">venetus</tp:taxon-name-part>
            </tp:taxon-name><tp:taxon-authority>(Kunth) Blume, Syst. Veg. (ed. 15 bis) 7(2): 1731. 1830.</tp:taxon-authority><xref ref-type="fig" rid="F1">Fig. 1A–F</xref><tp:nomenclature-citation-list><tp:nomenclature-citation><tp:taxon-name>
                  <tp:taxon-name-part taxon-name-part-type="genus" reg="Loranthus">Loranthus</tp:taxon-name-part>
                  <tp:taxon-name-part taxon-name-part-type="species" reg="venetus">venetus</tp:taxon-name-part>
                </tp:taxon-name><comment>Kunth, Nov. Gen. Sp. (quarto ed.) 3: 434. 1818[1820].</comment></tp:nomenclature-citation><tp:nomenclature-citation><tp:taxon-name>
                  <tp:taxon-name-part taxon-name-part-type="genus" reg="Loranthus">Loranthus</tp:taxon-name-part>
                  <tp:taxon-name-part taxon-name-part-type="species" reg="volubilis">volubilis</tp:taxon-name-part>
                </tp:taxon-name><comment>Sessé &amp; Moc., Pl. Nov. Hisp.: 51. 1888. Type: <tp:taxon-name><tp:taxon-name-part taxon-name-part-type="genus" reg="Quahunahuacae">Quahunahuacae</tp:taxon-name-part><tp:taxon-name-part taxon-name-part-type="species" reg="arboribus">arboribus</tp:taxon-name-part></tp:taxon-name> [Cuernavaca, Morelos], <italic>M. Sessé et al. s.n</italic>. (lectotype, designated by <xref ref-type="bibr" rid="B31">Nelson 1997</xref>, pg. 401: MA-600707!; Cuatrec. No. 924; Neg./Types: F-46623).</comment></tp:nomenclature-citation></tp:nomenclature-citation-list></tp:nomenclature><tp:treatment-sec sec-type="type material" id="SECID0EKIAG"><title>Type material.</title><p>Mexico • Morelos: crescit in Regno Mexicano, prope Cuernavaca, altitudo 850 hexapedalis [1554.5 m], <italic>Humboldt &amp; Bonpland 3985</italic> (holotype, photography in JSTOR: P-00215992!; Fig. <xref ref-type="fig" rid="F5">5A</xref>); (<bold>epitype</bold>, designated here; Fig. <xref ref-type="fig" rid="F7">7</xref>). Mexico • Morelos: Cuernavaca, Jardín etnobotánico Acapatzingo, calle Mariano Matamoros esquina con Degollado, col. Acapatzingo, <named-content xmlns:xlink="http://www.w3.org/1999/xlink" content-type="dwc:verbatimCoordinates" xlink:type="simple"><named-content content-type="geo-json" specific-use="{&#34;type&#34;:&#34;Point&#34;,&#34;coordinates&#34;:[-99.224986,18.907753]}" id="NCID0E6IAG" xlink:type="simple">18°54'27.91"N, 99°13'29.95"W</named-content></named-content> [<named-content xmlns:xlink="http://www.w3.org/1999/xlink" content-type="dwc:verbatimCoordinates" xlink:type="simple"><named-content content-type="geo-json" specific-use="{&#34;type&#34;:&#34;Point&#34;,&#34;coordinates&#34;:[-99.224367,18.907916]}" id="NCID0EHJAG" xlink:type="simple">18.9079155, -99.2243666</named-content></named-content>], 1462 m, on <italic><tp:taxon-name><tp:taxon-name-part taxon-name-part-type="genus" reg="Gliricidia">Gliricidia</tp:taxon-name-part><tp:taxon-name-part taxon-name-part-type="species" reg="sepium">sepium</tp:taxon-name-part></tp:taxon-name></italic> (Jacq.) Kunth (<tp:taxon-name><tp:taxon-name-part taxon-name-part-type="family">Fabaceae</tp:taxon-name-part></tp:taxon-name>), 8 May 2023 (fl), <italic>M.I. Miguel V. 1300</italic> (HUMO-40028).</p></tp:treatment-sec><tp:treatment-sec sec-type="description" id="SECID0E5JAG"><title>Description.</title><p><bold><italic>Shrub</italic></bold> hemiparasitic, perennial, woody, scandent, monoecious-monocline. <bold><italic><tp:taxon-name><tp:taxon-name-part taxon-name-part-type="genus" reg="Haustorium">Haustorium</tp:taxon-name-part></tp:taxon-name></italic></bold> with terete epicortical roots, emerging from the base of the plant, secondary haustoria. <bold><italic>Stems</italic></bold> terete, glabrous, glaucous when young, brown to brown-grayish with lenticels; green, voluble with nodes flat when young; with epicortical roots. <bold><italic>Leaves</italic></bold> opposite, subopposite or alternate, decussate, sessile to subpetiolate, petioles 1.0–6.0 mm long, resupinate; leaves shape variable on the same individual, ovate to widely lanceolate, obovate, oblong, elliptic or rarely rotund, 2.0–5.5 × 4.0–12.0 cm, apex obtuse to rounded, truncate to subemarginate with a small mucron, base attenuate, margin hyaline; glabrate, glaucous, crasso–coriaceous, pinnate venation, middle vein fading; leaves prehensile when young. <bold><italic>Inflorescences</italic></bold> racemes, 1(2) per axil, indeterminate, 2.0–6.2 cm long, peduncle 0.5–1.0 cm long, rachis subterete, glabrous, green; 6–8(10) triads, opposite to subopposite, decussate, peduncle triad 0.6–2.0 mm long; bracts and bracteoles cymbiform, deciduous in anthesis. <bold><italic>Flower buds</italic></bold> cylindric to widely clavate with a rounded apex, 5.0–6.2 mm long. <bold><italic>Mature flowers</italic></bold> bisexual, sessile, hexamerous, 2.2–3.5 × 6.0–8.0 mm; petals linear, reflexed in the middle part to 45° up to 90°, 0.8–1.0 × 4.2–7.0 mm, white greenish to yellowish, petal apex rarely brown to reddish. <bold><italic>Androecium</italic></bold> with dimorphic stamens in two series, alternate, adnate to petals, filament free on middle part, papillate; first series with a filament 0.5–1.0 mm long, second series 0.3–0.6 mm long; symmetric anthers, dorsifixed, connective apiculate, anthers of the second series with a prominent connective; trichomes (villous) on the abaxial side of the anther up to 1.0 mm. <bold><italic>Gynoecium</italic></bold> with a convolute style, 3.2–5.0 mm long, 2(3) longitudinal folds, stigma capitate, slightly oblique; ovary inferior, cylindric 1.4–1.8 × 1.5–2.0 mm; nectary or nectariferous ring with 6 protuberances, globose, around the style; calyculus green–yellowish, irregular to dentate margin. <bold><italic>Fruit</italic></bold> a single-seeded berry, ovoid to subglobose, 4.6–7.5 × 7.8–12.0 mm, granulated, rusty; pedicel accrescent on the fruit, granulated. <bold><italic>Seeds</italic></bold> ovoid, 4.0–6.0 × 6.5–10.0 mm (Figs <xref ref-type="fig" rid="F2">2</xref>, <xref ref-type="fig" rid="F3">3</xref>).</p></tp:treatment-sec><tp:treatment-sec sec-type="distribution" id="SECID0EULAG"><title>Distribution, habitat, and hosts.</title><p><italic><tp:taxon-name><tp:taxon-name-part taxon-name-part-type="genus" reg="Struthanthus">Struthanthus</tp:taxon-name-part><tp:taxon-name-part taxon-name-part-type="species" reg="venetus">venetus</tp:taxon-name-part></tp:taxon-name></italic> is known from oak and pine-oak forests, tropical deciduous and subdeciduous forests, urban areas, and crop fields. It occurs in central Mexico, mainly in the states of Morelos, Ciudad de México, Estado de México, Guanajuato, Guerrero, and Puebla (Fig. <xref ref-type="fig" rid="F5">5</xref>), at elevations from 850 to 2,445 m. It parasitizes species of at least 26 families, including gymnosperms and angiosperms: <tp:taxon-name><tp:taxon-name-part taxon-name-part-type="family">Adoxaceae</tp:taxon-name-part></tp:taxon-name> E. Mey., <tp:taxon-name><tp:taxon-name-part taxon-name-part-type="family">Asteraceae</tp:taxon-name-part></tp:taxon-name> Bercht. &amp; J. Presl, <tp:taxon-name><tp:taxon-name-part taxon-name-part-type="family">Bignoniaceae</tp:taxon-name-part></tp:taxon-name> Juss., <tp:taxon-name><tp:taxon-name-part taxon-name-part-type="family">Burseraceae</tp:taxon-name-part></tp:taxon-name> Kunth, <tp:taxon-name><tp:taxon-name-part taxon-name-part-type="family">Casuarinaceae</tp:taxon-name-part></tp:taxon-name> R. Br., <tp:taxon-name><tp:taxon-name-part taxon-name-part-type="family">Convolvulaceae</tp:taxon-name-part></tp:taxon-name> Juss., <tp:taxon-name><tp:taxon-name-part taxon-name-part-type="family">Cupressaceae</tp:taxon-name-part></tp:taxon-name> Gray, <tp:taxon-name><tp:taxon-name-part taxon-name-part-type="family">Fabaceae</tp:taxon-name-part></tp:taxon-name> Lindl., <tp:taxon-name><tp:taxon-name-part taxon-name-part-type="family">Fagaceae</tp:taxon-name-part></tp:taxon-name> Dumort., <tp:taxon-name><tp:taxon-name-part taxon-name-part-type="family">Meliaceae</tp:taxon-name-part></tp:taxon-name> Juss., <tp:taxon-name><tp:taxon-name-part taxon-name-part-type="family">Moraceae</tp:taxon-name-part></tp:taxon-name> Gaudich., <tp:taxon-name><tp:taxon-name-part taxon-name-part-type="family">Myrtaceae</tp:taxon-name-part></tp:taxon-name> Juss., <tp:taxon-name><tp:taxon-name-part taxon-name-part-type="family">Oleaceae</tp:taxon-name-part></tp:taxon-name> Hoffmanns. &amp; Link, <tp:taxon-name><tp:taxon-name-part taxon-name-part-type="family">Opiliaceae</tp:taxon-name-part></tp:taxon-name> Valeton, <tp:taxon-name><tp:taxon-name-part taxon-name-part-type="family">Petiveriaceae</tp:taxon-name-part></tp:taxon-name> C. Agardh, <tp:taxon-name><tp:taxon-name-part taxon-name-part-type="family">Pinaceae</tp:taxon-name-part></tp:taxon-name> Spreng. ex Rudolphi, <tp:taxon-name><tp:taxon-name-part taxon-name-part-type="family">Proteaceae</tp:taxon-name-part></tp:taxon-name> Juss., <tp:taxon-name><tp:taxon-name-part taxon-name-part-type="family">Punicaceae</tp:taxon-name-part></tp:taxon-name> Bercht. &amp; J. Presl, <tp:taxon-name><tp:taxon-name-part taxon-name-part-type="family">Rosaceae</tp:taxon-name-part></tp:taxon-name> Juss., <tp:taxon-name><tp:taxon-name-part taxon-name-part-type="family">Rubiaceae</tp:taxon-name-part></tp:taxon-name> Juss, <tp:taxon-name><tp:taxon-name-part taxon-name-part-type="family">Rutaceae</tp:taxon-name-part></tp:taxon-name> Juss, <tp:taxon-name><tp:taxon-name-part taxon-name-part-type="family">Salicaceae</tp:taxon-name-part></tp:taxon-name> Mirb., <tp:taxon-name><tp:taxon-name-part taxon-name-part-type="family">Tiliaceae</tp:taxon-name-part></tp:taxon-name> Juss., and <tp:taxon-name><tp:taxon-name-part taxon-name-part-type="family">Verbenaceae</tp:taxon-name-part></tp:taxon-name> J. St.-Hil. Host records include other genera of parasitic plants such as <italic><tp:taxon-name><tp:taxon-name-part taxon-name-part-type="genus" reg="Phoradendron">Phoradendron</tp:taxon-name-part></tp:taxon-name></italic> (<tp:taxon-name><tp:taxon-name-part taxon-name-part-type="family">Santalaceae</tp:taxon-name-part></tp:taxon-name>) and <italic><tp:taxon-name><tp:taxon-name-part taxon-name-part-type="genus" reg="Schoepfia">Schoepfia</tp:taxon-name-part></tp:taxon-name></italic> (<tp:taxon-name><tp:taxon-name-part taxon-name-part-type="family">Schoepfiaceae</tp:taxon-name-part></tp:taxon-name>).</p></tp:treatment-sec><tp:treatment-sec sec-type="phenology" id="SECID0EZQAG"><title>Phenology.</title><p>Flowering from April to November and with fruits from June to April.</p></tp:treatment-sec><tp:treatment-sec sec-type="notes" id="SECID0E5QAG"><title>Notes.</title><p>Older individuals have larger leaves near the base of the stem, leaf shape and size of variable size thorough the whole plant, and thick and corky petioles. Also, petals of some flower buds become reddish near the apex.</p></tp:treatment-sec><tp:treatment-sec sec-type="material" id="SECID0EDRAG"><title>Additional specimens examined.</title><p>Mexico. <bold>Ciudad de México</bold> • Coyoacán, Universidad Nacional Autónoma de México (<abbrev xmlns:xlink="http://www.w3.org/1999/xlink" xlink:title="Laboratorio de Desarrollo en Plantas in the Facultad de Ciencias, Universidad Nacional Autónoma de México" id="ABBRID0ELRAG" xlink:type="simple">UNAM</abbrev>, between Institute of Biomedical Research and Sports Complex Buildings, <named-content xmlns:xlink="http://www.w3.org/1999/xlink" content-type="dwc:verbatimCoordinates" xlink:type="simple"><named-content content-type="geo-json" specific-use="{&#34;type&#34;:&#34;Point&#34;,&#34;coordinates&#34;:[-99.190957,19.324370]}" id="NCID0ESRAG" xlink:type="simple">19.32437, -99.190957</named-content></named-content>, 2229 m a.s.l., 22 Feb 2018 (fr), <italic>M.A. Caraballo 3383</italic> (US) • Cuauhtémoc, alameda central a 10 m de la avenida Hidalgo. Colonia Centro, <named-content xmlns:xlink="http://www.w3.org/1999/xlink" content-type="dwc:verbatimCoordinates" xlink:type="simple"><named-content content-type="geo-json" specific-use="{&#34;type&#34;:&#34;Point&#34;,&#34;coordinates&#34;:[-99.145181,19.435611]}" id="NCID0E2RAG" xlink:type="simple">19°26'08.2"N, 99°08'42.65"W</named-content></named-content> [<named-content xmlns:xlink="http://www.w3.org/1999/xlink" content-type="dwc:verbatimCoordinates" xlink:type="simple"><named-content content-type="geo-json" specific-use="{&#34;type&#34;:&#34;Point&#34;,&#34;coordinates&#34;:[-99.145180,19.435561]}" id="NCID0EDSAG" xlink:type="simple">19.435561, -99.14518</named-content></named-content>], s.d., <italic>L. Agonizante N. s.n.</italic> (UAMIZ) • ibid., San Antonio Abad y avenida del Taller, col. Tránsito, <named-content xmlns:xlink="http://www.w3.org/1999/xlink" content-type="dwc:verbatimCoordinates" xlink:type="simple"><named-content content-type="geo-json" specific-use="{&#34;type&#34;:&#34;Point&#34;,&#34;coordinates&#34;:[-99.134628,19.414058]}" id="NCID0ENSAG" xlink:type="simple">19°24'50.61"N, 99°08'4.66"W</named-content></named-content>, 2,250 m a.s.l., 23 Feb 1974 (fr), <italic>J. Gimate L. s.n.</italic> (ENCB) • Iztapalapa, dentro del campus de la UAM-Iztapalapa, calle San Rafael Atlixco, <named-content xmlns:xlink="http://www.w3.org/1999/xlink" content-type="dwc:verbatimCoordinates" xlink:type="simple"><named-content content-type="geo-json" specific-use="{&#34;type&#34;:&#34;Point&#34;,&#34;coordinates&#34;:[-99.071611,19.360222]}" id="NCID0EXSAG" xlink:type="simple">19°21'36.8"N, 99°04'17.8"W</named-content></named-content>, 2,240 m a.s.l., 4 Aug 2022 (fl), <italic>R. Cerros T. s.n.</italic> (HUMO) • Gustavo A. Madero, Sierravista 353, jardinera frente a tienda. En Lindavista, <named-content xmlns:xlink="http://www.w3.org/1999/xlink" content-type="dwc:verbatimCoordinates" xlink:type="simple"><named-content content-type="geo-json" specific-use="{&#34;type&#34;:&#34;Point&#34;,&#34;coordinates&#34;:[-99.145181,19.498681]}" id="NCID0EBTAG" xlink:type="simple">19°29'55.25"N, 99°08'42.65"W</named-content></named-content> [<named-content xmlns:xlink="http://www.w3.org/1999/xlink" content-type="dwc:verbatimCoordinates" xlink:type="simple"><named-content content-type="geo-json" specific-use="{&#34;type&#34;:&#34;Point&#34;,&#34;coordinates&#34;:[-99.128610,19.498680]}" id="NCID0EJTAG" xlink:type="simple">19.49868, -99.12861</named-content></named-content>], 2,240 m a.s.l., 15 Oct 2023 (fl, fr), <italic>M.G. Maldonado B. 183</italic> (HUMO). <bold>Estado de México</bold> • Ixtapan de la Sal, <named-content xmlns:xlink="http://www.w3.org/1999/xlink" content-type="dwc:verbatimCoordinates" xlink:type="simple"><named-content content-type="geo-json" specific-use="{&#34;type&#34;:&#34;Point&#34;,&#34;coordinates&#34;:[-99.680031,18.842081]}" id="NCID0EVTAG" xlink:type="simple">18°50'31.49"N, 99°40'48.11"W</named-content></named-content>, 1,876 m a.s.l., 15 May 2023 (fl), <italic>M.I. Miguel V. 1305</italic> (HUMO) • ibid., <named-content xmlns:xlink="http://www.w3.org/1999/xlink" content-type="dwc:verbatimCoordinates" xlink:type="simple"><named-content content-type="geo-json" specific-use="{&#34;type&#34;:&#34;Point&#34;,&#34;coordinates&#34;:[-99.681186,18.848181]}" id="NCID0E6TAG" xlink:type="simple">18°50'53.45"N, 99°40'52.27"W</named-content></named-content>, 1,913 m a.s.l., 15 May 2023 (fl), <italic>M.I. Miguel V. 1306</italic> (HUMO) • Temascaltepec, Chorrera [Carnicería], <named-content xmlns:xlink="http://www.w3.org/1999/xlink" content-type="dwc:verbatimCoordinates" xlink:type="simple"><named-content content-type="geo-json" specific-use="{&#34;type&#34;:&#34;Point&#34;,&#34;coordinates&#34;:[-100.022083,19.044444]}" id="NCID0EJUAG" xlink:type="simple">19°02'40"N, 100°01'19.5"W</named-content></named-content>, 1,230 m a.s.l., 8 Aug 1932 (fl), <italic>G.B. Hinton 1281</italic> (DES, GH, US) • Tejupilco, en el cerro de la Muñeca, <named-content xmlns:xlink="http://www.w3.org/1999/xlink" content-type="dwc:verbatimCoordinates" xlink:type="simple"><named-content content-type="geo-json" specific-use="{&#34;type&#34;:&#34;Point&#34;,&#34;coordinates&#34;:[-100.138889,18.911111]}" id="NCID0ETUAG" xlink:type="simple">18°54'40"N, 100°08'20"W</named-content></named-content>, 1,500 m a.s.l., 27–28 Feb 1954 (fr), <italic>E. Matuda 30519</italic> (MEXU) • Tepetlixpa, carretera Atlatlahucan-Tepetlixpa, 1 km antes de la desviación a Nepantla, <named-content xmlns:xlink="http://www.w3.org/1999/xlink" content-type="dwc:verbatimCoordinates" xlink:type="simple"><named-content content-type="geo-json" specific-use="{&#34;type&#34;:&#34;Point&#34;,&#34;coordinates&#34;:[-98.853003,18.979964]}" id="NCID0E4UAG" xlink:type="simple">18°58'47.87"N, 98°51'10.81"W</named-content></named-content> [<named-content xmlns:xlink="http://www.w3.org/1999/xlink" content-type="dwc:verbatimCoordinates" xlink:type="simple"><named-content content-type="geo-json" specific-use="{&#34;type&#34;:&#34;Point&#34;,&#34;coordinates&#34;:[-98.853003,18.979963]}" id="NCID0EFVAG" xlink:type="simple">18.979963, -98.853003</named-content></named-content>], 1,964 m a.s.l., 2 Aug 2022 (fl), <italic>M.I. Miguel V. 1027</italic> (HUMO) • Tonatico, salida de Tonatico (N-S), <named-content xmlns:xlink="http://www.w3.org/1999/xlink" content-type="dwc:verbatimCoordinates" xlink:type="simple"><named-content content-type="geo-json" specific-use="{&#34;type&#34;:&#34;Point&#34;,&#34;coordinates&#34;:[-99.664519,18.806300]}" id="NCID0EPVAG" xlink:type="simple">18°48'22.68"N, 99°39'52.27"W</named-content></named-content>, 1,668 m a.s.l., 15 May 2023 (fl), <italic>M.I. Miguel V. 1307</italic> (HUMO). <bold>Guanajuato</bold> • León de los Aldama, blvd. Adolfo López Mateos, en barranca frente a Mobil 1, cerca del parque los Cárcamos, <named-content xmlns:xlink="http://www.w3.org/1999/xlink" content-type="dwc:verbatimCoordinates" xlink:type="simple"><named-content content-type="geo-json" specific-use="{&#34;type&#34;:&#34;Point&#34;,&#34;coordinates&#34;:[-101.684289,21.163700]}" id="NCID0E2VAG" xlink:type="simple">21°09'49.32"N, 101°41'3.44"W</named-content></named-content>, 1,829 m a.s.l., 5 Jul 2023 (fl), <italic>M.G. Maldonado B. 142</italic> (HUMO) • ibid., en parque Cárcamos, Av. Adolfo López Mateos, esquina con blvd. José María Morelos, en árboles frente al lago, <named-content xmlns:xlink="http://www.w3.org/1999/xlink" content-type="dwc:verbatimCoordinates" xlink:type="simple"><named-content content-type="geo-json" specific-use="{&#34;type&#34;:&#34;Point&#34;,&#34;coordinates&#34;:[-101.684411,21.167539]}" id="NCID0EFWAG" xlink:type="simple">21°10'3.14"N, 101°41'3.88"W</named-content></named-content>, 1,822 m a.s.l., 5 Jul 2023 (fl), <italic>M.G. Maldonado B. 143</italic> (HUMO) • ibid., en parque Cárcamos, av. Adolfo López Mateos esquina con blvd. José María Morelos, en árboles frente al lago, <named-content xmlns:xlink="http://www.w3.org/1999/xlink" content-type="dwc:verbatimCoordinates" xlink:type="simple"><named-content content-type="geo-json" specific-use="{&#34;type&#34;:&#34;Point&#34;,&#34;coordinates&#34;:[-101.683331,21.167469]}" id="NCID0EPWAG" xlink:type="simple">21°10'2.89"N, 101°40'59.99"W</named-content></named-content>, 1,823 m a.s.l., 5 Jul 2023 (fl), <italic>M.G. Maldonado B. 144</italic> (HUMO). <bold>Guerrero</bold> • Chilpancingo de los Bravo, col. Juquila, en terreno baldío en la calle Cuauhtémoc, esquina con Miguel Hidalgo, <named-content xmlns:xlink="http://www.w3.org/1999/xlink" content-type="dwc:verbatimCoordinates" xlink:type="simple"><named-content content-type="geo-json" specific-use="{&#34;type&#34;:&#34;Point&#34;,&#34;coordinates&#34;:[-99.511339,17.531167]}" id="NCID0E2WAG" xlink:type="simple">17°31'52.20"N, 99°30'40.82"W</named-content></named-content>, 1,337 m a.s.l., 15 Jan 2023 (fr), <italic>M.G. Maldonado B. 83</italic> (HUMO) • ibid., 15 Jan 2023 (fl), <italic>M.G. Maldonado B. 84</italic> (HUMO)• ibid., 15 Jan 2023 (fl), <italic>M.G. Maldonado B. 85</italic> (HUMO) • ibid., 27 Feb 2023 (fl), <italic>M.G. Maldonado B. 86</italic> (HUMO) • Leonardo Bravo, Corral de Piedra, a lado del tecorral que delimita el patio trasero del sr. Hipólito Maldonado, <named-content xmlns:xlink="http://www.w3.org/1999/xlink" content-type="dwc:verbatimCoordinates" xlink:type="simple"><named-content content-type="geo-json" specific-use="{&#34;type&#34;:&#34;Point&#34;,&#34;coordinates&#34;:[-99.943431,17.662503]}" id="NCID0ELXAG" xlink:type="simple">17°39'45.01"N, 99°56'36.35"W</named-content></named-content>, 1,563 m a.s.l., 23 Apr 2023 (fl, fr), <italic>M.G. Maldonado B. 95</italic> (HUMO) • Pilcaya, el Mogote, <named-content xmlns:xlink="http://www.w3.org/1999/xlink" content-type="dwc:verbatimCoordinates" xlink:type="simple"><named-content content-type="geo-json" specific-use="{&#34;type&#34;:&#34;Point&#34;,&#34;coordinates&#34;:[-99.565908,18.682031]}" id="NCID0EVXAG" xlink:type="simple">18°40'55.31"N, 99°33'57.27"W</named-content></named-content>, 1,504 m a.s.l., 15 May 2023 (fl), <italic>M.I. Miguel V. 1303</italic> (HUMO) • ibid., loc. Piedras Negras, costado de la carretera, <named-content xmlns:xlink="http://www.w3.org/1999/xlink" content-type="dwc:verbatimCoordinates" xlink:type="simple"><named-content content-type="geo-json" specific-use="{&#34;type&#34;:&#34;Point&#34;,&#34;coordinates&#34;:[-99.608411,18.723219]}" id="NCID0E6XAG" xlink:type="simple">18°43'23.59"N, 99°36'30.28"W</named-content></named-content>, 1,557 m a.s.l., 15 May 2023 (fl), <italic>M.I. Miguel V. 1304</italic> (HUMO) • Taxco de Alarcón, Axixintla; km 194 carretera Taxco-Cuernavaca, <named-content xmlns:xlink="http://www.w3.org/1999/xlink" content-type="dwc:verbatimCoordinates" xlink:type="simple"><named-content content-type="geo-json" specific-use="{&#34;type&#34;:&#34;Point&#34;,&#34;coordinates&#34;:[-99.511083,18.628861]}" id="NCID0EJYAG" xlink:type="simple">18°37'43.9"N, 99°30'39.9"W</named-content></named-content>, 1,940 m a.s.l., 13 May 2021 (fl, fr), <italic>M.G. Maldonado B. 47</italic> (HUMO) • ibid., Palmillas; km 29 carretera Taxco-Cuernavaca, <named-content xmlns:xlink="http://www.w3.org/1999/xlink" content-type="dwc:verbatimCoordinates" xlink:type="simple"><named-content content-type="geo-json" specific-use="{&#34;type&#34;:&#34;Point&#34;,&#34;coordinates&#34;:[-99.426472,18.514611]}" id="NCID0ETYAG" xlink:type="simple">18°30'52.6"N, 99°25'35.3"W</named-content></named-content>, 1,940 m a.s.l.,13 May 2021 (fl, fr), <italic>M.G. Maldonado B. 48</italic> (HUMO). <bold>Morelos</bold> • Amacuzac, km 18 de la carretera de cuota a Acapulco, a 2 km de Casahuatlán, 100 m a orilla de carretera, <named-content xmlns:xlink="http://www.w3.org/1999/xlink" content-type="dwc:verbatimCoordinates" xlink:type="simple"><named-content content-type="geo-json" specific-use="{&#34;type&#34;:&#34;Point&#34;,&#34;coordinates&#34;:[-99.407500,18.565833]}" id="NCID0E6YAG" xlink:type="simple">18°33'57"N, 99°24'27"W</named-content></named-content>, 987 m a.s.l., 3 Jul 2007 (fl, fr), <italic>L.G. Galván-González 123</italic> (MEXU, UAMIZ, IEB) • Atlatlahucan, carretera Cuautla-Amecameca, 10 m adelante de la desviación a Yecapixtla, a un costado de la carretera, <named-content xmlns:xlink="http://www.w3.org/1999/xlink" content-type="dwc:verbatimCoordinates" xlink:type="simple"><named-content content-type="geo-json" specific-use="{&#34;type&#34;:&#34;Point&#34;,&#34;coordinates&#34;:[-98.908092,18.897947]}" id="NCID0EJZAG" xlink:type="simple">18°53'52.61"N, 98°54'29.13"W</named-content></named-content>, 1,518 m a.s.l., 2 Aug 2022 (fl), <italic>M.I. Miguel V. 1026</italic> (HUMO) • ibid., carretera Atlatlahucan-Totolapan, en la esquina con la calle Galeana, a un costado de la carretera, <named-content xmlns:xlink="http://www.w3.org/1999/xlink" content-type="dwc:verbatimCoordinates" xlink:type="simple"><named-content content-type="geo-json" specific-use="{&#34;type&#34;:&#34;Point&#34;,&#34;coordinates&#34;:[-98.897861,18.945806]}" id="NCID0ETZAG" xlink:type="simple">18°56'44.9"N, 98°53'52.3"W</named-content></named-content>, 1,680 m a.sl., 2 Aug 2022 (fl), <italic>M.I. Miguel V. 1028</italic> (HUMO) • Coatlán del Río, rumbo al parque ecoturístico el Hoyanco, a orillas del canal de agua, <named-content xmlns:xlink="http://www.w3.org/1999/xlink" content-type="dwc:verbatimCoordinates" xlink:type="simple"><named-content content-type="geo-json" specific-use="{&#34;type&#34;:&#34;Point&#34;,&#34;coordinates&#34;:[-99.430833,18.722500]}" id="NCID0E4ZAG" xlink:type="simple">18°43'21"N, 99°25'51"W</named-content></named-content>, 1,219 m a.s.l., 24 Feb 2013 (fr), <italic>L.G. Galván-González 212</italic> (HUMO) • Cuautla, 420 m antes de la empresa Campi, en dirección de sur a norte, a un costado de la carretera Izúcar de Matamoros–Cuautla, <named-content xmlns:xlink="http://www.w3.org/1999/xlink" content-type="dwc:verbatimCoordinates" xlink:type="simple"><named-content content-type="geo-json" specific-use="{&#34;type&#34;:&#34;Point&#34;,&#34;coordinates&#34;:[-98.927100,18.842439]}" id="NCID0EH1AG" xlink:type="simple">18°50'32.78"N, 98°55'37.56"W</named-content></named-content>, 1,367 m a.s.l., 30 May 2023 (fl), <italic>M.I. Miguel V. 1309</italic> (HUMO) • Cuernavaca, on shrubs, hillsides above Cuernavaca, 9 Nov 1895 (fl), <italic>C.G. Pringle 6185</italic> (MEXU; UC; HUH; US; P; VT; COLO) • ibid., near Cuernavaca, 2 Jun 1939 (fl), <italic>O. Nagel 8026</italic> (GH, MEXU) • ibid., about 4.5 mi E of Ocotepec on road from Cuernavaca to Tepoztlán, [<named-content xmlns:xlink="http://www.w3.org/1999/xlink" content-type="dwc:verbatimCoordinates" xlink:type="simple"><named-content content-type="geo-json" specific-use="{&#34;type&#34;:&#34;Point&#34;,&#34;coordinates&#34;:[-99.161069,18.977736]}" id="NCID0EV1AG" xlink:type="simple">18°58'39.85"N, 99°09'39.85"W</named-content></named-content>, 1,643 m a.s.l.], 4 Aug 1971 (fl), <italic>W.D. Stevens 1385</italic> (ENCB) • ibid., Colonia del Bosque, <named-content xmlns:xlink="http://www.w3.org/1999/xlink" content-type="dwc:verbatimCoordinates" xlink:type="simple"><named-content content-type="geo-json" specific-use="{&#34;type&#34;:&#34;Point&#34;,&#34;coordinates&#34;:[-99.254750,18.913722]}" id="NCID0E61AG" xlink:type="simple">18°54'49.4"N, 99°15'17.1"W</named-content></named-content>, 1,510 m a.s.l., 31 May 2014 (fr), <italic>N.R. Rueda 2</italic> (HUMO) • ibid., en barranca de la col. la Unión, <named-content xmlns:xlink="http://www.w3.org/1999/xlink" content-type="dwc:verbatimCoordinates" xlink:type="simple"><named-content content-type="geo-json" specific-use="{&#34;type&#34;:&#34;Point&#34;,&#34;coordinates&#34;:[-99.254750,18.913722]}" id="NCID0EJ2AG" xlink:type="simple">18°54'49.4"N, 99°15'17.1"W</named-content></named-content>, 1,490 m a.s.l., 31 May 2014 (fl), <italic>L.G. Galván-González 221</italic> (HUMO) • ibid., Facultad de Ciencias del Deporte, campus Chamilpa de la UAEM, <named-content xmlns:xlink="http://www.w3.org/1999/xlink" content-type="dwc:verbatimCoordinates" xlink:type="simple"><named-content content-type="geo-json" specific-use="{&#34;type&#34;:&#34;Point&#34;,&#34;coordinates&#34;:[-99.238461,18.985286]}" id="NCID0ET2AG" xlink:type="simple">18°59'7.03"N, 99°14'18.46"W</named-content></named-content>, 1,932 m a.s.l., 21 Nov 2016 (fl, fr), <italic>L.G. Galván-González 367</italic> (HUMO) • ibid., la Carpa brecha a la barranca del Túnel, <named-content xmlns:xlink="http://www.w3.org/1999/xlink" content-type="dwc:verbatimCoordinates" xlink:type="simple"><named-content content-type="geo-json" specific-use="{&#34;type&#34;:&#34;Point&#34;,&#34;coordinates&#34;:[-99.241644,18.950831]}" id="NCID0E42AG" xlink:type="simple">18°57'2.99"N, 99°14'29.92"W</named-content></named-content>, 1,908 m a.s.l., 5 Jul 2021 (fl), <italic>M.I. Miguel V. 964</italic> (HUMO) • ibid., jardín botánico de la UAEM, <named-content xmlns:xlink="http://www.w3.org/1999/xlink" content-type="dwc:verbatimCoordinates" xlink:type="simple"><named-content content-type="geo-json" specific-use="{&#34;type&#34;:&#34;Point&#34;,&#34;coordinates&#34;:[-99.287583,18.986500]}" id="NCID0EH3AG" xlink:type="simple">18°59'11.4"N, 99°17'15.3"W</named-content></named-content>, 1,906 m a.s.l., 18 May 2022 (fl, fr), <italic>M.G. Maldonado B. 60</italic> (HUMO) • ibid., jardín etnobotánico Acapatzingo, calle Mariano Matamoros esquina con Degollado, <named-content xmlns:xlink="http://www.w3.org/1999/xlink" content-type="dwc:verbatimCoordinates" xlink:type="simple"><named-content content-type="geo-json" specific-use="{&#34;type&#34;:&#34;Point&#34;,&#34;coordinates&#34;:[-99.224986,18.907753]}" id="NCID0ER3AG" xlink:type="simple">18°54'27.91"N, 99°13'29.951"W</named-content></named-content>, 1,462 m a.s.l., 8 May 2023 (fl), <italic>M.I. Miguel V. 1300</italic> (HUMO) • Emiliano Zapata, Tetecalita, entrando por vv. Las Granjas, <named-content xmlns:xlink="http://www.w3.org/1999/xlink" content-type="dwc:verbatimCoordinates" xlink:type="simple"><named-content content-type="geo-json" specific-use="{&#34;type&#34;:&#34;Point&#34;,&#34;coordinates&#34;:[-99.166722,18.774083]}" id="NCID0E23AG" xlink:type="simple">18°46'26.7"N, 99°10'0.2"W</named-content></named-content>, 1,194 m a.s.l., 18 Dec 2014 (fr), <italic>Y. Montoya M. 369</italic> (HUMO) • Jantetelco, faldas del cerro del Chumil, <named-content xmlns:xlink="http://www.w3.org/1999/xlink" content-type="dwc:verbatimCoordinates" xlink:type="simple"><named-content content-type="geo-json" specific-use="{&#34;type&#34;:&#34;Point&#34;,&#34;coordinates&#34;:[-98.754444,18.711667]}" id="NCID0EF4AG" xlink:type="simple">18°42'42"N, 98°45'16"W</named-content></named-content>, 1,428 m a.s.l., 1 Sep 2006 (fl, fr), <italic>L.G. Galván-González 15</italic> (HUMO) • ibid., Chalcatzingo zona arqueológica, <named-content xmlns:xlink="http://www.w3.org/1999/xlink" content-type="dwc:verbatimCoordinates" xlink:type="simple"><named-content content-type="geo-json" specific-use="{&#34;type&#34;:&#34;Point&#34;,&#34;coordinates&#34;:[-98.770606,18.677883]}" id="NCID0EP4AG" xlink:type="simple">18°40'40.38"N, 98°46'14.18"W</named-content></named-content>, 1,365 m a.s.l., 9 May 2023 (fl), <italic>M.I. Miguel V. 1301</italic> (HUMO) • ibid., desviación junto al puente Jantetelco, en la carretera Puebla-Jantetelco, frente al parque, <named-content xmlns:xlink="http://www.w3.org/1999/xlink" content-type="dwc:verbatimCoordinates" xlink:type="simple"><named-content content-type="geo-json" specific-use="{&#34;type&#34;:&#34;Point&#34;,&#34;coordinates&#34;:[-98.766972,18.716261]}" id="NCID0EZ4AG" xlink:type="simple">18°42'58.54"N, 98°46'1.1"W</named-content></named-content>, 1,435 m a.s.l., 19 Jun 2023 (fl), <italic>M.G. Maldonado B. 123</italic> (HUMO) • Jiutepec, parque estatal el Texcal, 250 m al noreste de la entrada principal, cerca del borde de la reserva, a un costado de una brecha, <named-content xmlns:xlink="http://www.w3.org/1999/xlink" content-type="dwc:verbatimCoordinates" xlink:type="simple"><named-content content-type="geo-json" specific-use="{&#34;type&#34;:&#34;Point&#34;,&#34;coordinates&#34;:[-99.140589,18.896331]}" id="NCID0ED5AG" xlink:type="simple">18°53'46.79"N, 99°08'26.12"W</named-content></named-content>, 1,408 m a.s.l., 31 May 2023 (fl), <italic>M.I. Miguel V. 1324</italic> (HUMO) • Jonacatepec, 20 m antes de la planta tratadora de agua, a un costado de la carretera Tepalcingo-Jonacatepec, <named-content xmlns:xlink="http://www.w3.org/1999/xlink" content-type="dwc:verbatimCoordinates" xlink:type="simple"><named-content content-type="geo-json" specific-use="{&#34;type&#34;:&#34;Point&#34;,&#34;coordinates&#34;:[-98.810522,18.661414]}" id="NCID0EN5AG" xlink:type="simple">18°39'41.09"N, 98°48'37.88"W</named-content></named-content>, 1,295 m a.s.l., 30 May 2023 (fl), <italic>M.I. Miguel V. 1308</italic> (HUMO) • Miacatlán, Xochicalco, 1.85 km al S de la zona arqueológica, <named-content xmlns:xlink="http://www.w3.org/1999/xlink" content-type="dwc:verbatimCoordinates" xlink:type="simple"><named-content content-type="geo-json" specific-use="{&#34;type&#34;:&#34;Point&#34;,&#34;coordinates&#34;:[-99.296814,18.793167]}" id="NCID0EX5AG" xlink:type="simple">18°47'35.4"N, 99°17'48.53"W</named-content></named-content>, 1,198 m a.s.l., 10 May 2023 (fl), <italic>M.I. Miguel V. 1302</italic> (HUMO) • Puente de Ixtla, Tilzapotla. El Espinazo del Diablo, 1.5 km al este de Tilzapotla, brecha de terracería mina la Parreña, entronque con la Piaña-carretera el Salto, [<named-content xmlns:xlink="http://www.w3.org/1999/xlink" content-type="dwc:verbatimCoordinates" xlink:type="simple"><named-content content-type="geo-json" specific-use="{&#34;type&#34;:&#34;Point&#34;,&#34;coordinates&#34;:[-99.240533,18.492128]}" id="NCID0EB6AG" xlink:type="simple">18°29'31.66"N, 99°14'25.92"W</named-content></named-content>, 1,410 m a.s.l.], 30 Jun 1998 (fl), <italic>J.C. Juárez 993</italic> (HUMO) • ibid., carretera Tilzapotla-Caxintla, 300 m pasando la cantera, 1.5 km antes de la desviación hacia el Salto, <named-content xmlns:xlink="http://www.w3.org/1999/xlink" content-type="dwc:verbatimCoordinates" xlink:type="simple"><named-content content-type="geo-json" specific-use="{&#34;type&#34;:&#34;Point&#34;,&#34;coordinates&#34;:[-99.263889,18.481028]}" id="NCID0EL6AG" xlink:type="simple">18°28'51.7"N, 99°15'50"W</named-content></named-content>, 1,037 m a.s.l., 9 Feb 2023 (fr), <italic>M.I. Miguel V. 1251</italic> (HUMO) • Temixco, barranca los Sabinos, <named-content xmlns:xlink="http://www.w3.org/1999/xlink" content-type="dwc:verbatimCoordinates" xlink:type="simple"><named-content content-type="geo-json" specific-use="{&#34;type&#34;:&#34;Point&#34;,&#34;coordinates&#34;:[-99.266111,18.809722]}" id="NCID0EV6AG" xlink:type="simple">18°48'35"N, 99°15'58"W</named-content></named-content>, 1,215 m a.s.l., 10 Nov 2006 (fl buds), <italic>R. Cerros T. 2725</italic> (UAMIZ) • Tepoztlán, carretera Tepoztlán-Oacalco, <named-content xmlns:xlink="http://www.w3.org/1999/xlink" content-type="dwc:verbatimCoordinates" xlink:type="simple"><named-content content-type="geo-json" specific-use="{&#34;type&#34;:&#34;Point&#34;,&#34;coordinates&#34;:[-99.073611,18.969444]}" id="NCID0E66AG" xlink:type="simple">18°58'10"N, 99°04'25"W</named-content></named-content>, 1,560 m a.s.l., 28 Sep 2006 (fr), <italic>R. Cerros 2676</italic> (CIIDIR, MEXU, UAMIZ) • ibid., Cerro de la Cruz, cerca de San Andrés de la Cal. [<named-content xmlns:xlink="http://www.w3.org/1999/xlink" content-type="dwc:verbatimCoordinates" xlink:type="simple"><named-content content-type="geo-json" specific-use="{&#34;type&#34;:&#34;Point&#34;,&#34;coordinates&#34;:[-99.116600,18.959925]}" id="NCID0EJABG" xlink:type="simple">18°57'35.73"N, 99°6'59.76"W</named-content></named-content>, 1,200 m a.s.l.], 4 Apr 2009 (fl), <italic>M. Cházaro B. 9401</italic> (XAL) • ibid., alrededor del poblado de San Andrés de la Cal, <named-content xmlns:xlink="http://www.w3.org/1999/xlink" content-type="dwc:verbatimCoordinates" xlink:type="simple"><named-content content-type="geo-json" specific-use="{&#34;type&#34;:&#34;Point&#34;,&#34;coordinates&#34;:[-99.110028,18.952500]}" id="NCID0ETABG" xlink:type="simple">18°57'09"N, 99°06'36.1"W</named-content></named-content>, 1,783 m a.s.l., 7 Jun 2020 (fl), <italic>R. Hernández C. 2439</italic> (HUMO) • Tlaltizapán, balneario Sta. Isabel, área de acampado, <named-content xmlns:xlink="http://www.w3.org/1999/xlink" content-type="dwc:verbatimCoordinates" xlink:type="simple"><named-content content-type="geo-json" specific-use="{&#34;type&#34;:&#34;Point&#34;,&#34;coordinates&#34;:[-99.114228,18.732900]}" id="NCID0E4ABG" xlink:type="simple">18°43'58.44"N, 99°06'51.22"W</named-content></named-content>, 954 m a.s.l., 15 Jun 2023 (fl), <italic>M.I. Miguel V. 1346</italic> (HUMO) • Yautepec, huerta de una casa particular (la familia Chávez) a ca. 1 km al NE de Yautepec [Tabachines], <named-content xmlns:xlink="http://www.w3.org/1999/xlink" content-type="dwc:verbatimCoordinates" xlink:type="simple"><named-content content-type="geo-json" specific-use="{&#34;type&#34;:&#34;Point&#34;,&#34;coordinates&#34;:[-99.038028,18.898778]}" id="NCID0EHBBG" xlink:type="simple">18°53'55.6"N, 99°02'16.9"W</named-content></named-content>, 1,231 m a.s.l., 4 Apr 1986 (fr), <italic>D.H. Lorence 5033</italic> (RSA, US) • ibid., carretera Tlayacapan-Oaxtepec, 400 m adelante de la desviación a Atlatlahucan, <named-content xmlns:xlink="http://www.w3.org/1999/xlink" content-type="dwc:verbatimCoordinates" xlink:type="simple"><named-content content-type="geo-json" specific-use="{&#34;type&#34;:&#34;Point&#34;,&#34;coordinates&#34;:[-98.966553,18.927542]}" id="NCID0ERBBG" xlink:type="simple">18°55'39.15"N, 98°57'59.59"W</named-content></named-content>, 1,481 m a.s.l., 2 Aug 2022 (fl remains), <italic>M.I. Miguel V. 1029</italic> (HUMO) • ibid., 200 m adelante de la excaseta de Oacalco, autopista Oaxtepec-Tepoztlán, <named-content xmlns:xlink="http://www.w3.org/1999/xlink" content-type="dwc:verbatimCoordinates" xlink:type="simple"><named-content content-type="geo-json" specific-use="{&#34;type&#34;:&#34;Point&#34;,&#34;coordinates&#34;:[-99.027561,18.933119]}" id="NCID0E2BBG" xlink:type="simple">18°55'59.23"N, 99°01'39.22"W</named-content></named-content>, 1,367 m a.s.l., 30 May 2023 (fl), <italic>M.I. Miguel V. 1310</italic> (HUMO) • Yecapixtla, Yecapixtla, [<named-content xmlns:xlink="http://www.w3.org/1999/xlink" content-type="dwc:verbatimCoordinates" xlink:type="simple"><named-content content-type="geo-json" specific-use="{&#34;type&#34;:&#34;Point&#34;,&#34;coordinates&#34;:[-98.829994,18.869203]}" id="NCID0EFCBG" xlink:type="simple">18°52'9.13"N, 98°49'47.98"W</named-content></named-content>], 1,700 m a.s.l., 10 Oct 2014 (fl), <italic>L. Ortega C. 148</italic> (HUMO) • Zacualpan de Amilpas, Campos de cultivo de Tlacotepec, <named-content xmlns:xlink="http://www.w3.org/1999/xlink" content-type="dwc:verbatimCoordinates" xlink:type="simple"><named-content content-type="geo-json" specific-use="{&#34;type&#34;:&#34;Point&#34;,&#34;coordinates&#34;:[-98.746667,18.812778]}" id="NCID0EPCBG" xlink:type="simple">18°48'46"N, 98°44'48"W</named-content></named-content>, 1,770 m a.s.l., 22 Sep 2006 (fr), <italic>L.G. Galván-González 44</italic> (UAMIZ). <bold>Puebla</bold> • Atlixco, camino Puebla-Atlixco, 200 m después de la caseta de cobro Siglo XXI, <named-content xmlns:xlink="http://www.w3.org/1999/xlink" content-type="dwc:verbatimCoordinates" xlink:type="simple"><named-content content-type="geo-json" specific-use="{&#34;type&#34;:&#34;Point&#34;,&#34;coordinates&#34;:[-98.449531,18.935836]}" id="NCID0E2CBG" xlink:type="simple">18°56'09.01"N, 98°26'58.31"W</named-content></named-content>, 1,927 m a.s.l., 19 Jun 2021 (fl, fr), <italic>M.G. Maldonado B. 122</italic> (HUMO) • Puebla, jardín botánico de la BUAP, <named-content xmlns:xlink="http://www.w3.org/1999/xlink" content-type="dwc:verbatimCoordinates" xlink:type="simple"><named-content content-type="geo-json" specific-use="{&#34;type&#34;:&#34;Point&#34;,&#34;coordinates&#34;:[-98.197125,18.999308]}" id="NCID0EFDBG" xlink:type="simple">18°59'57.51"N, 98°11'49.65"W</named-content></named-content>, 2,150 m a.s.l., 12 Dec 2017 (fr), <italic>A.J. Coombes 1808</italic> (HUAP) • Puebla, camellón frente al jardín botánico de la BUAP, <named-content xmlns:xlink="http://www.w3.org/1999/xlink" content-type="dwc:verbatimCoordinates" xlink:type="simple"><named-content content-type="geo-json" specific-use="{&#34;type&#34;:&#34;Point&#34;,&#34;coordinates&#34;:[-98.198097,18.999333]}" id="NCID0EPDBG" xlink:type="simple">18°59'57.6"N, 98°11'53.15"W</named-content></named-content>, 2,132 m a.s.l., 30 Sep 2022 (fl, fr), <italic>M.I. Miguel V. 1032</italic> (HUMO) • ibid., camellones de la BUAP, <named-content xmlns:xlink="http://www.w3.org/1999/xlink" content-type="dwc:verbatimCoordinates" xlink:type="simple"><named-content content-type="geo-json" specific-use="{&#34;type&#34;:&#34;Point&#34;,&#34;coordinates&#34;:[-98.197239,18.998889]}" id="NCID0EZDBG" xlink:type="simple">18°59'56"N, 98°11'50.06"W</named-content></named-content>, 2,134 m a.s.l., 9 Jun 2023 (fl), <italic>M.I. Miguel V. 1345b</italic> (HUMO) • Tepexco, al N de loc. de Ixtlala, <named-content xmlns:xlink="http://www.w3.org/1999/xlink" content-type="dwc:verbatimCoordinates" xlink:type="simple"><named-content content-type="geo-json" specific-use="{&#34;type&#34;:&#34;Point&#34;,&#34;coordinates&#34;:[-98.702306,18.593772]}" id="NCID0EDEBG" xlink:type="simple">18°35'37.58"N, 98°42'8.3"W</named-content></named-content>, 1,151 m a.s.l., 24 Aug 2016 (fr), <italic>L. Caamaño O. 9052</italic> (HUAP, HUMO) • 1.5 km al N del balneario Ixtatlala, sobre la brecha al poblado de Tepexco, <named-content xmlns:xlink="http://www.w3.org/1999/xlink" content-type="dwc:verbatimCoordinates" xlink:type="simple"><named-content content-type="geo-json" specific-use="{&#34;type&#34;:&#34;Point&#34;,&#34;coordinates&#34;:[-98.705611,18.604500]}" id="NCID0ENEBG" xlink:type="simple">18°36'16.2"N, 98°42'20.2"W</named-content></named-content>, 1,154 m a.s.l., 28 Aug 2022 (fl), <italic>M.I. Miguel V. 1030</italic> (HUMO) • ibid., 28 Aug 2022 (fl, fr), <italic>M.I. Miguel V. 1031</italic> (HUMO).</p></tp:treatment-sec><tp:treatment-sec><!--Section generated to contain objects referenced in tp:taxon-treatment.--><fig id="F1" position="float" orientation="portrait"><object-id xmlns:xlink="http://www.w3.org/1999/xlink" content-type="doi" xlink:type="simple">10.3897/phytokeys.249.127215.figure1</object-id><object-id xmlns:xlink="http://www.w3.org/1999/xlink" content-type="arpha" xlink:type="simple">C1155449-1FB2-5E09-9348-39766043EFEC</object-id><label>Figure 1.</label><caption><p>Flower morphology of <italic><tp:taxon-name><tp:taxon-name-part taxon-name-part-type="genus" reg="Struthanthus">Struthanthus</tp:taxon-name-part><tp:taxon-name-part taxon-name-part-type="species" reg="venetus">venetus</tp:taxon-name-part></tp:taxon-name></italic> (<tp:taxon-name><tp:taxon-name-part taxon-name-part-type="family">Loranthaceae</tp:taxon-name-part></tp:taxon-name>) <bold>A</bold> lateral view of flower at early anthesis <bold>B</bold> upper view of flower at full anthesis showing ascendant petals, the pistil with stigma in the center, and functional stamens with tufts of trichomes (t) behind the anthers <bold>C</bold> lateral view of flower at full anthesis with a petal removed to show the contour of the convolute style (black dashed line) <bold>D</bold> lateral view of the convolute style with brownish stigma <bold>E</bold> long (S1) and short (S2) series of stamens next to the whole pistil (right side) <bold>F</bold> hexagonal nectary (ne) at the base of the style (central circular scar).</p></caption><graphic xmlns:xlink="http://www.w3.org/1999/xlink" xlink:href="phytokeys-249-075_article-127215__-g001.jpg" position="float" orientation="portrait" xlink:type="simple" id="oo_1174026.jpg"><uri content-type="original_file" xlink:type="simple">https://binary.pensoft.net/fig/1174026</uri></graphic></fig><fig id="F5" position="float" orientation="portrait"><object-id xmlns:xlink="http://www.w3.org/1999/xlink" content-type="doi" xlink:type="simple">10.3897/phytokeys.249.127215.figure5</object-id><object-id xmlns:xlink="http://www.w3.org/1999/xlink" content-type="arpha" xlink:type="simple">CCF0BA4B-7D26-5C1D-A6DD-2A39D8A302B7</object-id><label>Figure 5.</label><caption><p>Types of <italic><tp:taxon-name><tp:taxon-name-part taxon-name-part-type="genus" reg="Struthanthus">Struthanthus</tp:taxon-name-part><tp:taxon-name-part taxon-name-part-type="species" reg="venetus">venetus</tp:taxon-name-part></tp:taxon-name></italic>, <italic><tp:taxon-name><tp:taxon-name-part taxon-name-part-type="genus" reg="Struthanthus">S.</tp:taxon-name-part><tp:taxon-name-part taxon-name-part-type="species" reg="volubilis">volubilis</tp:taxon-name-part></tp:taxon-name></italic>, and <italic><tp:taxon-name><tp:taxon-name-part taxon-name-part-type="genus" reg="Struthanthus">S.</tp:taxon-name-part><tp:taxon-name-part taxon-name-part-type="species" reg="interruptus">interruptus</tp:taxon-name-part></tp:taxon-name></italic> (<tp:taxon-name><tp:taxon-name-part taxon-name-part-type="family">Loranthaceae</tp:taxon-name-part></tp:taxon-name>) <bold>A</bold> holotype of <italic><tp:taxon-name><tp:taxon-name-part taxon-name-part-type="genus" reg="Loranthus">Loranthus</tp:taxon-name-part><tp:taxon-name-part taxon-name-part-type="species" reg="venetus">venetus</tp:taxon-name-part></tp:taxon-name></italic> (≡ <italic><tp:taxon-name><tp:taxon-name-part taxon-name-part-type="genus" reg="Struthanthus">Struthanthus</tp:taxon-name-part><tp:taxon-name-part taxon-name-part-type="species" reg="venetus">venetus</tp:taxon-name-part></tp:taxon-name></italic>), <italic>Humboldt &amp; Bonpland 3985</italic> (P-00215992!) <bold>B</bold> holotype of <italic><tp:taxon-name><tp:taxon-name-part taxon-name-part-type="genus" reg="Struthanthus">S.</tp:taxon-name-part><tp:taxon-name-part taxon-name-part-type="species" reg="interruptus">interruptus</tp:taxon-name-part></tp:taxon-name></italic>, <italic>Humboldt &amp; Bonpland s.n</italic>. (P-00215992!) <bold>C</bold> lectotype of <italic><tp:taxon-name><tp:taxon-name-part taxon-name-part-type="genus" reg="Loranthus">L.</tp:taxon-name-part><tp:taxon-name-part taxon-name-part-type="species" reg="volubilis">volubilis</tp:taxon-name-part></tp:taxon-name></italic> (≡ <italic><tp:taxon-name><tp:taxon-name-part taxon-name-part-type="genus" reg="Struthanthus">S.</tp:taxon-name-part><tp:taxon-name-part taxon-name-part-type="species" reg="volubilis">volubilis</tp:taxon-name-part></tp:taxon-name></italic>), <italic>Sessé 924</italic> (MA-600707!).</p></caption><graphic xmlns:xlink="http://www.w3.org/1999/xlink" xlink:href="phytokeys-249-075_article-127215__-g005.jpg" position="float" orientation="portrait" xlink:type="simple" id="oo_1174030.jpg"><uri content-type="original_file" xlink:type="simple">https://binary.pensoft.net/fig/1174030</uri></graphic></fig><fig id="F7" position="float" orientation="portrait"><object-id xmlns:xlink="http://www.w3.org/1999/xlink" content-type="doi" xlink:type="simple">10.3897/phytokeys.249.127215.figure7</object-id><object-id xmlns:xlink="http://www.w3.org/1999/xlink" content-type="arpha" xlink:type="simple">9AF96F0C-7489-5CB7-97C8-587C870B0FE1</object-id><label>Figure 7.</label><caption><p>Epitype of <italic><tp:taxon-name><tp:taxon-name-part taxon-name-part-type="genus" reg="Loranthus">Loranthus</tp:taxon-name-part><tp:taxon-name-part taxon-name-part-type="species" reg="venetus">venetus</tp:taxon-name-part></tp:taxon-name></italic> (≡ <italic><tp:taxon-name><tp:taxon-name-part taxon-name-part-type="genus" reg="Struthanthus">Struthanthus</tp:taxon-name-part><tp:taxon-name-part taxon-name-part-type="species" reg="venetus">venetus</tp:taxon-name-part></tp:taxon-name></italic>), <italic>M.I. Miguel V. 1300</italic> (HUMO-40028!); collected in Cuernavaca, Morelos at the type locality.</p></caption><graphic xmlns:xlink="http://www.w3.org/1999/xlink" xlink:href="phytokeys-249-075_article-127215__-g007.jpg" position="float" orientation="portrait" xlink:type="simple" id="oo_1174032.jpg"><uri content-type="original_file" xlink:type="simple">https://binary.pensoft.net/fig/1174032</uri></graphic></fig><fig id="F2" position="float" orientation="portrait"><object-id xmlns:xlink="http://www.w3.org/1999/xlink" content-type="doi" xlink:type="simple">10.3897/phytokeys.249.127215.figure2</object-id><object-id xmlns:xlink="http://www.w3.org/1999/xlink" content-type="arpha" xlink:type="simple">B1161759-C8B4-5828-8081-DDB578E1A2F1</object-id><label>Figure 2.</label><caption><p>Comparative reproductive morphology between <italic><tp:taxon-name><tp:taxon-name-part taxon-name-part-type="genus" reg="Struthanthus">Struthanthus</tp:taxon-name-part><tp:taxon-name-part taxon-name-part-type="species" reg="venetus">venetus</tp:taxon-name-part></tp:taxon-name></italic> and <italic><tp:taxon-name><tp:taxon-name-part taxon-name-part-type="genus" reg="Struthanthus">S.</tp:taxon-name-part><tp:taxon-name-part taxon-name-part-type="species" reg="interruptus">interruptus</tp:taxon-name-part></tp:taxon-name></italic> (<tp:taxon-name><tp:taxon-name-part taxon-name-part-type="family">Loranthaceae</tp:taxon-name-part></tp:taxon-name>). <italic><tp:taxon-name><tp:taxon-name-part taxon-name-part-type="genus" reg="Struthanthus">S.</tp:taxon-name-part><tp:taxon-name-part taxon-name-part-type="species" reg="venetus">venetus</tp:taxon-name-part></tp:taxon-name></italic>: <bold>A</bold> dissected flower at early anthesis. Note that all stamens are well-developed and arranged in two alternating series (S1 and S2). Pistil showing the convoluted style at right <bold>B</bold> dissected flower during late anthesis <bold>C</bold> inflorescence with flowers in early and late anthesis. <italic><tp:taxon-name><tp:taxon-name-part taxon-name-part-type="genus" reg="Struthanthus">S.</tp:taxon-name-part><tp:taxon-name-part taxon-name-part-type="species" reg="interruptus">interruptus</tp:taxon-name-part></tp:taxon-name></italic>: <bold>D</bold> dissected pistillate flower showing vestigial, non-functional staminodes and pistil with convoluted style <bold>E</bold> dissected petals of a staminate flower showing two series of alternating stamens with pollen grains visible and an undifferentiated, wavy pistillode <bold>F</bold> pistillate inflorescence showing some flowers without petals <bold>G</bold> staminate inflorescence with flowers at full anthesis exhibiting bright white anthers. Black arrows in pistils are pointing to the first convolution in styles.</p></caption><graphic xmlns:xlink="http://www.w3.org/1999/xlink" xlink:href="phytokeys-249-075_article-127215__-g002.jpg" position="float" orientation="portrait" xlink:type="simple" id="oo_1174027.jpg"><uri content-type="original_file" xlink:type="simple">https://binary.pensoft.net/fig/1174027</uri></graphic></fig><fig id="F3" position="float" orientation="portrait"><object-id xmlns:xlink="http://www.w3.org/1999/xlink" content-type="doi" xlink:type="simple">10.3897/phytokeys.249.127215.figure3</object-id><object-id xmlns:xlink="http://www.w3.org/1999/xlink" content-type="arpha" xlink:type="simple">0C4CE388-133B-5B71-BB2E-C93A6CE3C3A7</object-id><label>Figure 3.</label><caption><p>Leaves and fruits of <italic><tp:taxon-name><tp:taxon-name-part taxon-name-part-type="genus" reg="Struthanthus">Struthanthus</tp:taxon-name-part><tp:taxon-name-part taxon-name-part-type="species" reg="venetus">venetus</tp:taxon-name-part></tp:taxon-name></italic> and <italic><tp:taxon-name><tp:taxon-name-part taxon-name-part-type="genus" reg="Struthanthus">S.</tp:taxon-name-part><tp:taxon-name-part taxon-name-part-type="species" reg="interruptus">interruptus</tp:taxon-name-part></tp:taxon-name></italic> (<tp:taxon-name><tp:taxon-name-part taxon-name-part-type="family">Loranthaceae</tp:taxon-name-part></tp:taxon-name>). <italic><tp:taxon-name><tp:taxon-name-part taxon-name-part-type="genus" reg="Struthanthus">S.</tp:taxon-name-part><tp:taxon-name-part taxon-name-part-type="species" reg="venetus">venetus</tp:taxon-name-part></tp:taxon-name></italic>: <bold>A</bold> leaves <bold>B</bold> infructescence with mature and unmatured fruits. <italic><tp:taxon-name><tp:taxon-name-part taxon-name-part-type="genus" reg="Struthanthus">S.</tp:taxon-name-part><tp:taxon-name-part taxon-name-part-type="species" reg="interruptus">interruptus</tp:taxon-name-part></tp:taxon-name></italic>: <bold>C</bold> leaves <bold>D</bold> infructescence, fruit reddish, glaucous.</p></caption><graphic xmlns:xlink="http://www.w3.org/1999/xlink" xlink:href="phytokeys-249-075_article-127215__-g003.jpg" position="float" orientation="portrait" xlink:type="simple" id="oo_1174028.jpg"><uri content-type="original_file" xlink:type="simple">https://binary.pensoft.net/fig/1174028</uri></graphic></fig></tp:treatment-sec><ref-list><ref id="B31"><mixed-citation xmlns:xlink="http://www.w3.org/1999/xlink" xlink:type="simple"><person-group><name name-style="western"><surname>Nelson</surname><given-names>C</given-names></name></person-group> (<year>1997</year>) <article-title>Material tipo de la colección de Sessé y Mociño en el Real Jardín Botánico de Madrid.</article-title><source>Anales del Jardin Botanico de Madrid</source><volume>55</volume>: <fpage>375</fpage>–<lpage>418</lpage>.</mixed-citation></ref></ref-list></tp:taxon-treatment>
